# Supplementary material for: Establishment of a Quadruplex RT-qPCR for the Detection of Canine Coronavirus, Canine Respiratory Coronavirus, Canine Adenovirus Type 2, and Canine Norovirus
Source: Pathogens. 2024 Nov 29;13(12):1054. doi: 10.3390/pathogens13121054 (PMC11728440; doi:10.3390/pathogens13121054)
Supplement: Supplementary file 1 [file pathogens-13-01054-s001.zip]

Archive with 1 entries (1 files):
- pathogens-3331081-supplementary.pdf
